# Supplementary material for: Ocular Delivery of Bimatoprost-Loaded Solid Lipid Nanoparticles for Effective Management of Glaucoma
Source: Pharmaceuticals (Basel). 2023 Jul 13;16(7):1001. doi: 10.3390/ph16071001 (PMC10385266; doi:10.3390/ph16071001)
Supplement: Supplementary file 1 [file pharmaceuticals-16-01001-s001.zip]

Archive with 1 entries (1 files):
- pharmaceuticals-2464050-supplementary.pdf
